# Supplementary material for: MicroRNA Dysregulation in Early Breast Cancer Diagnosis: A Systematic Review and Meta-Analysis
Source: Int J Mol Sci. 2023 May 5;24(9):8270. doi: 10.3390/ijms24098270 (PMC10179484; doi:10.3390/ijms24098270)
Supplement: Supplementary file 1 [file ijms-24-08270-s001.zip]

Archive with 1 entries (1 files):
- ijms-2272292-supplementary.pdf
